# Supplementary material for: Transgenic Xenopus laevis Line for In Vivo Labeling of Nephrons within the Kidney
Source: Genes (Basel). 2018 Apr 6;9(4):197. doi: 10.3390/genes9040197 (PMC5924539; doi:10.3390/genes9040197)
Supplement: Supplementary file 1 [file genes-09-00197-s001.zip]

Archive with 3 entries (3 files):
- S1 (old).avi
- S2.avi
- S3.avi
